# Supplementary material for: A model-based clustering via mixture of hierarchical models with covariate adjustment for detecting differentially expressed genes from paired design
Source: BMC Bioinformatics. 2023 Nov 8;24:423. doi: 10.1186/s12859-023-05556-x (PMC10633962; doi:10.1186/s12859-023-05556-x)
Supplement: Supplementary file 2 — Additional file 2: Table S1.Gene list of 6 UE transcripts detected by limma. [file 12859_2023_5556_MOESM2_ESM.xlsx]

## Sheet: Table S1
ID	gene	chr	ID.gene
1560920_s_at	LOC102725382	9	1560920_s_at.LOC102725382
202067_s_at	LDLR	19	202067_s_at.LDLR
207306_at	TCF15	20	207306_at.TCF15
219249_s_at	FKBP10	17	219249_s_at.FKBP10
222419_x_at	UBE2H	7	222419_x_at.UBE2H
224507_s_at	MGC12916	17	224507_s_at.MGC12916
