# Supplementary material for: A model-based clustering via mixture of hierarchical models with covariate adjustment for detecting differentially expressed genes from paired design
Source: BMC Bioinformatics. 2023 Nov 8;24:423. doi: 10.1186/s12859-023-05556-x (PMC10633962; doi:10.1186/s12859-023-05556-x)
Supplement: Supplementary file 3 — Additional file 3: Table S2.Gene list of 55 OE transcripts detected by eLNNpairedCov. [file 12859_2023_5556_MOESM3_ESM.xlsx]

## Sheet: Table S2
ID	gene	chr	ID.gene
1552808_at	ADAMTSL1	9	1552808_at.ADAMTSL1
1553255_at	ERVV-1	19	1553255_at.ERVV-1
1553383_at	ARHGAP42	11	1553383_at.ARHGAP42
1553674_at	LRRIQ3	1	1553674_at.LRRIQ3
1555203_s_at	SLC44A4	6	1555203_s_at.SLC44A4
1555490_s_at	PDZD3	11	1555490_s_at.PDZD3
1555772_a_at	CDC25A	3	1555772_a_at.CDC25A
1556113_at	LOC101928841	13	1556113_at.LOC101928841
1556873_at	MEX3C	18	1556873_at.MEX3C
1558888_x_at	ZNF816-ZNF321P	19	1558888_x_at.ZNF816-ZNF321P
1559221_at	LINC01013	6	1559221_at.LINC01013
1560464_at	TSPAN10	17	1560464_at.TSPAN10
1560751_at	AQP4-AS1	18	1560751_at.AQP4-AS1
1563620_at	BTRC	10	1563620_at.BTRC
1566932_x_at	TFB2M	1	1566932_x_at.TFB2M
1568644_at	ZNF208	19	1568644_at.ZNF208
1570121_at	ZNF365	10	1570121_at.ZNF365
204455_at	DST	6	204455_at.DST
207875_at	DKK3	11	207875_at.DKK3
209590_at	BMP7	20	209590_at.BMP7
210595_at	ZNF235	19	210595_at.ZNF235
210709_at	ZC3H15	2	210709_at.ZC3H15
211384_s_at	CASR	3	211384_s_at.CASR
212618_at	ZNF609	15	212618_at.ZNF609
213205_s_at	RAD54L2	3	213205_s_at.RAD54L2
214599_at	IVL	1	214599_at.IVL
214622_at	CYP21A1P	6	214622_at.CYP21A1P
215117_at	RAG2	11	215117_at.RAG2
216720_at	CYP2U1	4	216720_at.CYP2U1
216940_x_at	YBX1	1	216940_x_at.YBX1
220213_at	TSHZ2	20	220213_at.TSHZ2
220724_at	CWH43	4	220724_at.CWH43
221358_at	NPBWR2	20	221358_at.NPBWR2
222223_s_at	IL36RN	2	222223_s_at.IL36RN
224491_at	APOL4	22	224491_at.APOL4
226937_at	CRLS1	20	226937_at.CRLS1
227952_at	ZNF595	4	227952_at.ZNF595
228704_s_at	CLDN23	8	228704_s_at.CLDN23
229169_at	CFAP70	10	229169_at.CFAP70
230558_at	KNDC1	10	230558_at.KNDC1
230883_at	NXPH2	2	230883_at.NXPH2
231595_at	MRVI1-AS1	11	231595_at.MRVI1-AS1
232186_at	FITM2	20	232186_at.FITM2
233466_at	LOC101928729	17	233466_at.LOC101928729
234138_at	LOC105378749	1	234138_at.LOC105378749
234321_x_at	NHSL1	6	234321_x_at.NHSL1
234709_at	CAPN13	2	234709_at.CAPN13
234714_x_at	ATP2B2	3	234714_x_at.ATP2B2
237390_at	ADRA1A	8	237390_at.ADRA1A
238112_at	LOC283177	11	238112_at.LOC283177
238249_at	LOC101927499	22	238249_at.LOC101927499
239562_at	MTHFD2L	4	239562_at.MTHFD2L
239765_at	CPEB3	10	239765_at.CPEB3
244557_at	LINC00610	11	244557_at.LINC00610
37117_at	PRR5-ARHGAP8	22	37117_at.PRR5-ARHGAP8
