# Supplementary material for: A model-based clustering via mixture of hierarchical models with covariate adjustment for detecting differentially expressed genes from paired design
Source: BMC Bioinformatics. 2023 Nov 8;24:423. doi: 10.1186/s12859-023-05556-x (PMC10633962; doi:10.1186/s12859-023-05556-x)
Supplement: Supplementary file 6 — Additional file 6: Table S5.Gene list of 352 UE transcripts detected by eLNNpairedCov.SEM. [file 12859_2023_5556_MOESM6_ESM.xlsx]

## Sheet: Table S5
ID	gene	chr	ID.gene
1552396_at	WFDC6	20	1552396_at.WFDC6
1552528_at	LINC01547	21	1552528_at.LINC01547
1552554_a_at	NLRC4	2	1552554_a_at.NLRC4
1552585_s_at	GTF2A1L	2	1552585_s_at.GTF2A1L
1552586_at	TRPV3	17	1552586_at.TRPV3
1552677_a_at	DIP2A	21	1552677_a_at.DIP2A
1552730_at	DHH	12	1552730_at.DHH
1552773_at	CLEC4D	12	1552773_at.CLEC4D
1553115_at	NKD1	16	1553115_at.NKD1
1553350_at	AMER3	2	1553350_at.AMER3
1553430_a_at	EDARADD	1	1553430_a_at.EDARADD
1553442_a_at	CNTNAP4	16	1553442_a_at.CNTNAP4
1553572_a_at	CYGB	17	1553572_a_at.CYGB
1553657_at	VWA3A	16	1553657_at.VWA3A
1553813_s_at	TLE6	19	1553813_s_at.TLE6
1553817_at	LOC102725315	22	1553817_at.LOC102725315
1554256_a_at	PCNX2	1	1554256_a_at.PCNX2
1554259_at	GPSM1	9	1554259_at.GPSM1
1554442_at	BEST1	11	1554442_at.BEST1
1554468_s_at	FBF1	17	1554468_s_at.FBF1
1554481_a_at	EPB41	1	1554481_a_at.EPB41
1554814_at	UBE2O	17	1554814_at.UBE2O
1554830_a_at	STEAP3	2	1554830_a_at.STEAP3
1554992_at	RASGRF1	15	1554992_at.RASGRF1
1555209_at	LOC439951	10	1555209_at.LOC439951
1555229_a_at	C1S	12	1555229_a_at.C1S
1555308_at	CARD14	17	1555308_at.CARD14
1555377_at	OR4D2	17	1555377_at.OR4D2
1555434_a_at	SLC39A14	8	1555434_a_at.SLC39A14
1555465_at	MCOLN2	1	1555465_at.MCOLN2
1555533_at	QRFPR	4	1555533_at.QRFPR
1555628_a_at	HAVCR2	5	1555628_a_at.HAVCR2
1555704_at	CMTM3	16	1555704_at.CMTM3
1555763_x_at	MKL1	22	1555763_x_at.MKL1
1556426_at	HEXA	15	1556426_at.HEXA
1556718_s_at	MIR194-2	11	1556718_s_at.MIR194-2
1557166_at	PDCD4	10	1557166_at.PDCD4
1557588_at	LINC01310	22	1557588_at.LINC01310
1557700_at	POLH	6	1557700_at.POLH
1557866_at	CFAP157	9	1557866_at.CFAP157
1557871_at	LOC253573	3	1557871_at.LOC253573
1558177_at	TMEM229B	14	1558177_at.TMEM229B
1558578_a_at	LOC101930655	7	1558578_a_at.LOC101930655
1558619_at	SNORA17B	9	1558619_at.SNORA17B
1558820_a_at	CCDC178	18	1558820_a_at.CCDC178
1559409_a_at	CC2D2A	4	1559409_a_at.CC2D2A
1559520_at	GYPA	4	1559520_at.GYPA
1560100_at	DLX1	2	1560100_at.DLX1
1560292_a_at	TMCO4	1	1560292_a_at.TMCO4
1560305_x_at	FKBP4	12	1560305_x_at.FKBP4
1560686_at	ITGAD	16	1560686_at.ITGAD
1560920_s_at	LOC102725382	9	1560920_s_at.LOC102725382
1561345_at	LOC101928009	1	1561345_at.LOC101928009
1561500_at	CTU2	16	1561500_at.CTU2
1561988_at	LOC286068	8	1561988_at.LOC286068
1562074_a_at	UNC13C	15	1562074_a_at.UNC13C
1562080_at	LINC00424	13	1562080_at.LINC00424
1562098_at	UHRF1BP1L	12	1562098_at.UHRF1BP1L
1562623_at	LOC146513	16	1562623_at.LOC146513
1562631_at	TEX26-AS1	13	1562631_at.TEX26-AS1
1562920_at	LOC441086	5	1562920_at.LOC441086
1563204_at	ZNF627	19	1563204_at.ZNF627
1564015_at	PIEZO2	18	1564015_at.PIEZO2
1564254_at	KY	3	1564254_at.KY
1564413_at	LINC01356	1	1564413_at.LINC01356
1564444_at	LOC100130264	20	1564444_at.LOC100130264
1564963_x_at	ZNF92	7	1564963_x_at.ZNF92
1565602_at	PCDH9	13	1565602_at.PCDH9
1565843_s_at	BRPF3	6	1565843_s_at.BRPF3
1566271_x_at	RALGAPA1	14	1566271_x_at.RALGAPA1
1567028_s_at	SH3GL1P2	17	1567028_s_at.SH3GL1P2
1567030_at	SH3GL1P2	17	1567030_at.SH3GL1P2
1569206_at	TCP11L2	12	1569206_at.TCP11L2
1569502_s_at	TP73-AS1	1	1569502_s_at.TP73-AS1
1569640_s_at	EEPD1	7	1569640_s_at.EEPD1
1569741_at	LINC01477	18	1569741_at.LINC01477
1570516_s_at	OR51B5	11	1570516_s_at.OR51B5
200796_s_at	MCL1	1	200796_s_at.MCL1
201208_s_at	TNFAIP1	17	201208_s_at.TNFAIP1
201374_x_at	PPP2CB	8	201374_x_at.PPP2CB
201490_s_at	PPIF	10	201490_s_at.PPIF
201551_s_at	LAMP1	13	201551_s_at.LAMP1
201559_s_at	CLIC4	1	201559_s_at.CLIC4
202002_at	ACAA2	18	202002_at.ACAA2
202067_s_at	LDLR	19	202067_s_at.LDLR
202248_at	E2F4	16	202248_at.E2F4
202699_s_at	TMEM63A	1	202699_s_at.TMEM63A
202779_s_at	UBE2S	19	202779_s_at.UBE2S
202827_s_at	MMP14	14	202827_s_at.MMP14
202855_s_at	MIR6787	17	202855_s_at.MIR6787
203643_at	ERF	19	203643_at.ERF
203838_s_at	TNK2	3	203838_s_at.TNK2
203891_s_at	MIR637	19	203891_s_at.MIR637
204103_at	CCL4	17	204103_at.CCL4
204375_at	CLSTN3	12	204375_at.CLSTN3
204379_s_at	FGFR3	4	204379_s_at.FGFR3
204540_at	EEF1A2	20	204540_at.EEF1A2
204579_at	FGFR4	5	204579_at.FGFR4
204815_s_at	DHX34	19	204815_s_at.DHX34
204852_s_at	PTPN7	1	204852_s_at.PTPN7
204907_s_at	MIR8085	19	204907_s_at.MIR8085
205016_at	TGFA	2	205016_at.TGFA
205021_s_at	FOXN3	14	205021_s_at.FOXN3
205228_at	RBMS2	12	205228_at.RBMS2
205458_at	MC1R	16	205458_at.MC1R
205476_at	CCL20	2	205476_at.CCL20
205655_at	MDM4	1	205655_at.MDM4
205695_at	SDS	12	205695_at.SDS
205944_s_at	CLTCL1	22	205944_s_at.CLTCL1
206068_s_at	ACADL	2	206068_s_at.ACADL
206313_at	HLA-DOA	6	206313_at.HLA-DOA
206372_at	MYF6	12	206372_at.MYF6
206411_s_at	ABL2	1	206411_s_at.ABL2
206459_s_at	WNT2B	1	206459_s_at.WNT2B
206619_at	DKK4	8	206619_at.DKK4
206880_at	P2RX6	22	206880_at.P2RX6
206938_at	SRD5A2	2	206938_at.SRD5A2
207116_s_at	GAPDHS	19	207116_s_at.GAPDHS
207183_at	GPR19	12	207183_at.GPR19
207306_at	TCF15	20	207306_at.TCF15
207343_at	LYZL6	17	207343_at.LYZL6
207410_s_at	TLX2	2	207410_s_at.TLX2
207484_s_at	EHMT2	6	207484_s_at.EHMT2
207528_s_at	SLC7A11	4	207528_s_at.SLC7A11
207610_s_at	ADGRE2	19	207610_s_at.ADGRE2
208040_s_at	MYBPC3	11	208040_s_at.MYBPC3
208068_x_at	GH2	17	208068_x_at.GH2
208071_s_at	LAIR1	19	208071_s_at.LAIR1
208163_s_at	OSBPL7	17	208163_s_at.OSBPL7
208180_s_at	HIST1H4H	6	208180_s_at.HIST1H4H
208272_at	RANBP3	19	208272_at.RANBP3
208329_at	PBOV1	6	208329_at.PBOV1
208748_s_at	FLOT1	6	208748_s_at.FLOT1
208889_s_at	NCOR2	12	208889_s_at.NCOR2
209126_x_at	KRT6B	12	209126_x_at.KRT6B
209261_s_at	NR2F6	19	209261_s_at.NR2F6
209641_s_at	ABCC3	17	209641_s_at.ABCC3
209722_s_at	SERPINB9	6	209722_s_at.SERPINB9
209734_at	NCKAP1L	12	209734_at.NCKAP1L
209776_s_at	SLC19A1	21	209776_s_at.SLC19A1
209842_at	SOX10	22	209842_at.SOX10
209881_s_at	LAT	16	209881_s_at.LAT
209995_s_at	TCL1A	14	209995_s_at.TCL1A
209996_x_at	PCM1	8	209996_x_at.PCM1
210031_at	CD247	1	210031_at.CD247
210363_s_at	SCN2B	11	210363_s_at.SCN2B
210449_x_at	MAPK14	6	210449_x_at.MAPK14
210450_at	IGHV5-78	14	210450_at.IGHV5-78
210545_at	ITSN2	2	210545_at.ITSN2
210584_s_at	RRP7BP	22	210584_s_at.RRP7BP
210753_s_at	EPHB1	3	210753_s_at.EPHB1
210780_at	ESR2	14	210780_at.ESR2
210790_s_at	SAR1A	10	210790_s_at.SAR1A
210791_s_at	ARHGAP32	11	210791_s_at.ARHGAP32
210821_x_at	CENPA	2	210821_x_at.CENPA
210843_s_at	MFAP3L	4	210843_s_at.MFAP3L
210846_x_at	TRIM14	9	210846_x_at.TRIM14
210868_s_at	ELOVL6	4	210868_s_at.ELOVL6
210873_x_at	APOBEC3A_B	22	210873_x_at.APOBEC3A_B
210892_s_at	GTF2I	7	210892_s_at.GTF2I
210935_s_at	WDR1	4	210935_s_at.WDR1
210955_at	CASP10	2	210955_at.CASP10
211054_at	INVS	9	211054_at.INVS
211104_s_at	MYO7A	11	211104_s_at.MYO7A
211124_s_at	KITLG	12	211124_s_at.KITLG
211136_s_at	CLPTM1	19	211136_s_at.CLPTM1
211165_x_at	EPHB2	1	211165_x_at.EPHB2
211190_x_at	CD84	1	211190_x_at.CD84
211205_x_at	PIP5K1A	1	211205_x_at.PIP5K1A
211269_s_at	IL2RA	10	211269_s_at.IL2RA
211448_s_at	RGS6	14	211448_s_at.RGS6
211453_s_at	AKT2	19	211453_s_at.AKT2
211557_x_at	SLCO2B1	11	211557_x_at.SLCO2B1
211778_s_at	OVOL2	20	211778_s_at.OVOL2
211816_x_at	FCAR	19	211816_x_at.FCAR
211856_x_at	CD28	2	211856_x_at.CD28
211887_x_at	MSR1	8	211887_x_at.MSR1
212868_x_at	MAPKAPK5-AS1	12	212868_x_at.MAPKAPK5-AS1
213250_at	CCDC85B	11	213250_at.CCDC85B
213854_at	SYNGR1	22	213854_at.SYNGR1
214336_s_at	COPA	1	214336_s_at.COPA
214445_at	ELL2	5	214445_at.ELL2
214476_at	TFF2	21	214476_at.TFF2
214485_at	ODF1	8	214485_at.ODF1
214694_at	MPRIP	17	214694_at.MPRIP
214701_s_at	FN1	2	214701_s_at.FN1
214702_at	FN1	2	214702_at.FN1
214732_at	SP1	12	214732_at.SP1
214971_s_at	ST6GAL1	3	214971_s_at.ST6GAL1
215078_at	LOC100129518	6	215078_at.LOC100129518
215274_at	SLC12A3	16	215274_at.SLC12A3
215564_at	AREG	4	215564_at.AREG
215570_s_at	ZNF780A	19	215570_s_at.ZNF780A
215817_at	SERPINB13	18	215817_at.SERPINB13
216355_at	PCDHB17P	5	216355_at.PCDHB17P
216360_x_at	RRP12	10	216360_x_at.RRP12
216365_x_at	IGLJ3	22	216365_x_at.IGLJ3
216546_s_at	CHI3L1	1	216546_s_at.CHI3L1
216560_x_at	IGLC1	22	216560_x_at.IGLC1
216590_at	GNAT3	7	216590_at.GNAT3
216645_at	TCF3	19	216645_at.TCF3
216834_at	RGS1	1	216834_at.RGS1
216984_x_at	IGLJ3	22	216984_x_at.IGLJ3
217148_x_at	IGLJ3	22	217148_x_at.IGLJ3
217198_x_at	IGHG1	14	217198_x_at.IGHG1
217281_x_at	LOC102725526	2	217281_x_at.LOC102725526
217294_s_at	ENO1	1	217294_s_at.ENO1
217397_at	YME1L1	10	217397_at.YME1L1
217399_s_at	FOXO3B	17	217399_s_at.FOXO3B
217445_s_at	GART	21	217445_s_at.GART
217448_s_at	TOX4	14	217448_s_at.TOX4
217515_s_at	CACNA1S	1	217515_s_at.CACNA1S
217603_at	ATP6V0A2	12	217603_at.ATP6V0A2
218033_s_at	SNN	16	218033_s_at.SNN
218359_at	NRSN2	20	218359_at.NRSN2
218848_at	THOC6	16	218848_at.THOC6
218960_at	TMPRSS4	11	218960_at.TMPRSS4
219249_s_at	FKBP10	17	219249_s_at.FKBP10
219391_at	BPNT1	1	219391_at.BPNT1
219490_s_at	DCLRE1B	1	219490_s_at.DCLRE1B
219601_s_at	C10orf12	10	219601_s_at.C10orf12
219608_s_at	FBXO38	5	219608_s_at.FBXO38
219642_s_at	PEX5L	3	219642_s_at.PEX5L
219693_at	AGPAT4	6	219693_at.AGPAT4
219804_at	SYNPO2L	10	219804_at.SYNPO2L
219869_s_at	SLC39A8	4	219869_s_at.SLC39A8
219899_x_at	NDOR1	9	219899_x_at.NDOR1
219978_s_at	NUSAP1	15	219978_s_at.NUSAP1
220053_at	GDF3	12	220053_at.GDF3
220130_x_at	LTB4R2	14	220130_x_at.LTB4R2
220187_at	STEAP4	7	220187_at.STEAP4
220262_s_at	DLK2	6	220262_s_at.DLK2
220382_s_at	ARHGAP28	18	220382_s_at.ARHGAP28
220426_at	FNDC11	20	220426_at.FNDC11
220497_at	ZNF214	11	220497_at.ZNF214
220522_at	CRB1	1	220522_at.CRB1
220555_s_at	PDZD7	10	220555_s_at.PDZD7
220803_at	STAMBPL1	10	220803_at.STAMBPL1
221165_s_at	IL22	12	221165_s_at.IL22
221306_at	GPR27	3	221306_at.GPR27
221347_at	CHRM5	15	221347_at.CHRM5
221560_at	MARK4	19	221560_at.MARK4
221628_s_at	GLYR1	16	221628_s_at.GLYR1
221714_s_at	RRN3P1	16	221714_s_at.RRN3P1
221719_s_at	LZTS1	8	221719_s_at.LZTS1
221805_at	NEFL	8	221805_at.NEFL
221835_at	DTX3	12	221835_at.DTX3
222177_s_at	SCAND2P	15	222177_s_at.SCAND2P
222419_x_at	UBE2H	7	222419_x_at.UBE2H
222645_s_at	KCTD5	16	222645_s_at.KCTD5
223488_s_at	GNB4	3	223488_s_at.GNB4
223664_x_at	BCL2L13	22	223664_x_at.BCL2L13
223670_s_at	HEMGN	9	223670_s_at.HEMGN
223761_at	FGF19	11	223761_at.FGF19
224088_at	NMUR2	5	224088_at.NMUR2
224291_at	CACNG6	19	224291_at.CACNG6
224343_x_at	YME1L1	10	224343_x_at.YME1L1
224507_s_at	MGC12916	17	224507_s_at.MGC12916
225468_at	PATL1	11	225468_at.PATL1
226539_s_at	CFAP73	12	226539_s_at.CFAP73
226882_x_at	WDR4	21	226882_x_at.WDR4
227057_at	ARHGAP27	17	227057_at.ARHGAP27
227134_at	SYTL1	1	227134_at.SYTL1
227311_at	SNX25	4	227311_at.SNX25
228068_at	GOLGA7B	10	228068_at.GOLGA7B
228320_x_at	BICDL1	12	228320_x_at.BICDL1
228473_at	MSX1	4	228473_at.MSX1
228518_at	LOC102725426	14	228518_at.LOC102725426
228592_at	MS4A1	11	228592_at.MS4A1
228663_x_at	FIZ1	19	228663_x_at.FIZ1
229045_at	SNX20	16	229045_at.SNX20
229192_s_at	LOC101929597	17	229192_s_at.LOC101929597
229780_at	MTSS1	8	229780_at.MTSS1
230170_at	OSM	22	230170_at.OSM
230895_at	HAPLN1	5	230895_at.HAPLN1
230929_s_at	UBE2J2	1	230929_s_at.UBE2J2
231135_at	LOC151174	2	231135_at.LOC151174
231313_at	FLJ27354	1	231313_at.FLJ27354
231549_at	C1orf158	1	231549_at.C1orf158
231732_at	SMPD3	16	231732_at.SMPD3
231741_at	S1PR3	9	231741_at.S1PR3
231957_s_at	DPP9	19	231957_s_at.DPP9
232330_at	COA1	7	232330_at.COA1
232394_at	LOC105371374	16	232394_at.LOC105371374
232640_at	COMMD5	8	232640_at.COMMD5
232654_s_at	UGT1A6	2	232654_s_at.UGT1A6
232688_at	BMP2K	4	232688_at.BMP2K
232830_at	RNF32	7	232830_at.RNF32
233337_s_at	SEZ6L2	16	233337_s_at.SEZ6L2
233512_at	SH3RF3-AS1	2	233512_at.SH3RF3-AS1
233639_at	POMGNT1	1	233639_at.POMGNT1
233680_at	LOC101929454	5	233680_at.LOC101929454
234226_at	OPN4	10	234226_at.OPN4
234393_at	HDAC9	7	234393_at.HDAC9
234419_x_at	LOC100293211	14	234419_x_at.LOC100293211
234555_at	EPPK1	8	234555_at.EPPK1
234703_at	HHLA3	1	234703_at.HHLA3
234832_at	ANTXR1	2	234832_at.ANTXR1
234884_x_at	CKAP2	13	234884_x_at.CKAP2
234925_at	LINC00917	16	234925_at.LINC00917
234932_s_at	CDCP1	3	234932_s_at.CDCP1
235235_s_at	PATL1	11	235235_s_at.PATL1
235281_x_at	AHNAK	11	235281_x_at.AHNAK
235323_at	LOC100499489	10	235323_at.LOC100499489
235330_at	CCDC117	22	235330_at.CCDC117
235718_at	SRL	16	235718_at.SRL
235839_at	C22orf34	22	235839_at.C22orf34
235869_at	SCOC-AS1	4	235869_at.SCOC-AS1
236132_at	TLN1	9	236132_at.TLN1
236246_x_at	LOC653160	1	236246_x_at.LOC653160
236357_at	LMBR1	7	236357_at.LMBR1
236554_x_at	TMC8	17	236554_x_at.TMC8
236584_at	FAAP20	1	236584_at.FAAP20
236730_at	GIPC3	19	236730_at.GIPC3
236749_at	MNT	17	236749_at.MNT
237314_at	ENKUR	10	237314_at.ENKUR
237323_at	HKDC1	10	237323_at.HKDC1
237431_at	LOC100506882	17	237431_at.LOC100506882
237735_at	CCDC37-AS1	3	237735_at.CCDC37-AS1
237765_at	SLC25A47	14	237765_at.SLC25A47
238074_at	WDR27	6	238074_at.WDR27
238132_at	RCC1L	7	238132_at.RCC1L
238487_at	GNL1	6	238487_at.GNL1
238581_at	GBP5	1	238581_at.GBP5
239092_at	ITGA8	10	239092_at.ITGA8
239132_at	NOS1	12	239132_at.NOS1
239259_at	ZNF557	19	239259_at.ZNF557
239522_at	IL12RB1	19	239522_at.IL12RB1
239864_at	LOC100130175	10	239864_at.LOC100130175
239998_at	C10orf53	10	239998_at.C10orf53
240305_at	LOC101930421	10	240305_at.LOC101930421
241736_at	FBXW2	9	241736_at.FBXW2
241904_at	LOC101930071	19	241904_at.LOC101930071
241950_at	WWC1	5	241950_at.WWC1
242150_at	CLSPN	1	242150_at.CLSPN
242345_at	COL28A1	7	242345_at.COL28A1
242917_at	RASGEF1A	10	242917_at.RASGEF1A
243238_at	PYGB	20	243238_at.PYGB
243349_at	KIAA1324	1	243349_at.KIAA1324
243426_at	LINC00667	18	243426_at.LINC00667
243506_at	AKAIN1	18	243506_at.AKAIN1
243532_at	LNPEP	5	243532_at.LNPEP
243581_at	LOC100422526	1	243581_at.LOC100422526
243611_at	MICALCL	11	243611_at.MICALCL
243978_at	FAM65C	20	243978_at.FAM65C
244126_at	PEX11G	19	244126_at.PEX11G
244437_at	LOC101927340	12	244437_at.LOC101927340
244499_at	THAP2	12	244499_at.THAP2
244581_at	ZBTB20	3	244581_at.ZBTB20
34063_at	RECQL5	17	34063_at.RECQL5
49306_at	RASSF4	10	49306_at.RASSF4
76897_s_at	FKBP15	9	76897_s_at.FKBP15
